# Supplementary material for: Transcription Factor ATF3 Participates in DeltaNp63-Mediated Proliferation of Corneal Epithelial Cells
Source: J Pers Med. 2023 Apr 21;13(4):700. doi: 10.3390/jpm13040700 (PMC10142479; doi:10.3390/jpm13040700)
Supplement: Supplementary file 1 [file jpm-13-00700-s001.zip]

Archive with 1 entries (1 files):
- jpm-2251518-supplementary.pdf
